# Supplementary material for: Identification and Expression Analysis of Chemosensory Genes in the Antennal Transcriptome of Chrysanthemum Aphid Macrosiphoniella sanborni
Source: Insects. 2022 Jun 29;13(7):597. doi: 10.3390/insects13070597 (PMC9317607; doi:10.3390/insects13070597)
Supplement: Supplementary file 1 [file insects-13-00597-s001.zip]

Archive with 1 entries (1 files):
- insects-1764546-SI.pdf
